# Supplementary material for: Lignocellulosic Biomasses from Agricultural Wastes Improved the Quality and Physicochemical Properties of Frying Oils
Source: Foods. 2022 Oct 10;11(19):3149. doi: 10.3390/foods11193149 (PMC9564338; doi:10.3390/foods11193149)
Supplement: Supplementary file 1 [file foods-11-03149-s001.zip]

Archive with 1 entries (1 files):
- foods-1924612-supplementary.pdf
